# Supplementary material for: A monoclonal antibody raised against Acinetobacter baumannii capsular carbohydrate exhibits cross-species in vitro binding against Pseudomonas aeruginosa
Source: PLoS One. 2026 Jan 12;21(1):e0340857. doi: 10.1371/journal.pone.0340857 (PMC12795346; doi:10.1371/journal.pone.0340857)
Supplement: S1 File — All data addressed in this manuscript is available in the supplemental file Data_release.xlsx, with individual tabs containing data for specific figures. Data is formatted for easy analysis via R software. (XLSX) [file pone.0340857.s002.xlsx]

## Sheet: Fig 1A - 1D
Antibody	Strain	Condition	APC
IgG Control	33356	IgG Control	0
IgG Control	33356	IgG Control	0
IgG Control	33356	IgG Control	534
IgG Control	33356	IgG Control	581
IgG Control	33356	IgG Control	504
IgG Control	33356	IgG Control	393
IgG Control	33356	IgG Control	571
IgG Control	33356	IgG Control	535
IgG Control	33356	IgG Control	547
IgG Control	33356	IgG Control	543
IgG Control	33356	IgG Control	536
IgG Control	33356	IgG Control	527
IgG Control	33356	IgG Control	528
IgG Control	33356	IgG Control	586
IgG Control	33356	IgG Control	523
IgG Control	33356	IgG Control	0
IgG Control	33356	IgG Control	447
IgG Control	33356	IgG Control	478
IgG Control	33356	IgG Control	557
IgG Control	33356	IgG Control	575
IgG Control	33356	IgG Control	639
IgG Control	33356	IgG Control	552
IgG Control	33356	IgG Control	497
IgG Control	33356	IgG Control	528
IgG Control	33356	IgG Control	520
IgG Control	33356	IgG Control	534
IgG Control	33356	IgG Control	519
IgG Control	33356	IgG Control	0
IgG Control	33356	IgG Control	517
IgG Control	33356	IgG Control	508
IgG Control	33356	IgG Control	270
IgG Control	33356	IgG Control	537
IgG Control	33356	IgG Control	0
IgG Control	33356	IgG Control	519
IgG Control	33356	IgG Control	470
IgG Control	33356	IgG Control	513
IgG Control	33356	IgG Control	549
IgG Control	33356	IgG Control	395
IgG Control	33356	IgG Control	445
IgG Control	33356	IgG Control	528
IgG Control	33356	IgG Control	545
IgG Control	33356	IgG Control	563
IgG Control	33356	IgG Control	564
IgG Control	33356	IgG Control	481
IgG Control	33356	IgG Control	560
IgG Control	33356	IgG Control	509
IgG Control	33356	IgG Control	587
IgG Control	33356	IgG Control	736
IgG Control	33356	IgG Control	521
IgG Control	33356	IgG Control	471
IgG Control	33356	IgG Control	523
IgG Control	33356	IgG Control	611
IgG Control	33356	IgG Control	812
IgG Control	33356	IgG Control	585
IgG Control	33356	IgG Control	568
IgG Control	33356	IgG Control	0
IgG Control	33356	IgG Control	451
IgG Control	33356	IgG Control	504
IgG Control	33356	IgG Control	0
IgG Control	33356	IgG Control	0
IgG Control	33356	IgG Control	600
IgG Control	33356	IgG Control	485
IgG Control	33356	IgG Control	554
IgG Control	33356	IgG Control	449
IgG Control	33356	IgG Control	547
IgG Control	33356	IgG Control	449
IgG Control	33356	IgG Control	510
IgG Control	33356	IgG Control	563
IgG Control	33356	IgG Control	534
IgG Control	33356	IgG Control	573
IgG Control	33356	IgG Control	531
IgG Control	33356	IgG Control	475
IgG Control	33356	IgG Control	578
IgG Control	33356	IgG Control	577
IgG Control	33356	IgG Control	68
IgG Control	33356	IgG Control	470
IgG Control	33356	IgG Control	0
IgG Control	33356	IgG Control	549
IgG Control	33356	IgG Control	537
IgG Control	33356	IgG Control	458
IgG Control	33356	IgG Control	512
IgG Control	33356	IgG Control	0
IgG Control	33356	IgG Control	446
IgG Control	33356	IgG Control	543
IgG Control	33356	IgG Control	494
IgG Control	33356	IgG Control	0
IgG Control	33356	IgG Control	499
IgG Control	33356	IgG Control	501
IgG Control	33356	IgG Control	556
IgG Control	33356	IgG Control	541
IgG Control	33356	IgG Control	603
IgG Control	33356	IgG Control	525
IgG Control	33356	IgG Control	566
IgG Control	33356	IgG Control	543
IgG Control	33356	IgG Control	409
IgG Control	33356	IgG Control	530
IgG Control	33356	IgG Control	582
IgG Control	33356	IgG Control	0
IgG Control	33356	IgG Control	541
IgG Control	33356	IgG Control	0
IgG Control	33356	IgG Control	564
IgG Control	33356	IgG Control	510
IgG Control	33356	IgG Control	534
IgG Control	33356	IgG Control	0
IgG Control	33356	IgG Control	555
IgG Control	33356	IgG Control	488
IgG Control	33356	IgG Control	534
IgG Control	33356	IgG Control	542
IgG Control	33356	IgG Control	568
IgG Control	33356	IgG Control	554
IgG Control	33356	IgG Control	548
IgG Control	33356	IgG Control	543
IgG Control	33356	IgG Control	526
IgG Control	33356	IgG Control	520
IgG Control	33356	IgG Control	541
IgG Control	33356	IgG Control	523
IgG Control	33356	IgG Control	485
IgG Control	33356	IgG Control	510
IgG Control	33356	IgG Control	357
IgG Control	33356	IgG Control	520
IgG Control	33356	IgG Control	560
IgG Control	33356	IgG Control	558
IgG Control	33356	IgG Control	526
IgG Control	33356	IgG Control	554
IgG Control	33356	IgG Control	546
IgG Control	33356	IgG Control	471
IgG Control	33356	IgG Control	355
IgG Control	33356	IgG Control	446
IgG Control	33356	IgG Control	482
IgG Control	33356	IgG Control	513
IgG Control	33356	IgG Control	426
IgG Control	33356	IgG Control	0
IgG Control	33356	IgG Control	552
IgG Control	33356	IgG Control	528
IgG Control	33356	IgG Control	402
IgG Control	33356	IgG Control	565
IgG Control	33356	IgG Control	536
IgG Control	33356	IgG Control	565
IgG Control	33356	IgG Control	543
IgG Control	33356	IgG Control	531
IgG Control	33356	IgG Control	0
IgG Control	33356	IgG Control	440
IgG Control	33356	IgG Control	0
IgG Control	33356	IgG Control	0
IgG Control	33356	IgG Control	569
IgG Control	33356	IgG Control	565
IgG Control	33356	IgG Control	512
IgG Control	33356	IgG Control	0
IgG Control	33356	IgG Control	0
IgG Control	33356	IgG Control	489
IgG Control	33356	IgG Control	514
IgG Control	33356	IgG Control	525
IgG Control	33356	IgG Control	476
IgG Control	33356	IgG Control	460
IgG Control	33356	IgG Control	538
IgG Control	33356	IgG Control	559
IgG Control	33356	IgG Control	552
IgG Control	33356	IgG Control	586
IgG Control	33356	IgG Control	639
IgG Control	33356	IgG Control	592
IgG Control	33356	IgG Control	576
IgG Control	33356	IgG Control	578
IgG Control	33356	IgG Control	520
IgG Control	33356	IgG Control	513
IgG Control	33356	IgG Control	0
IgG Control	33356	IgG Control	566
IgG Control	33356	IgG Control	558
IgG Control	33356	IgG Control	487
IgG Control	33356	IgG Control	490
IgG Control	33356	IgG Control	557
IgG Control	33356	IgG Control	537
IgG Control	33356	IgG Control	554
IgG Control	33356	IgG Control	538
IgG Control	33356	IgG Control	556
IgG Control	33356	IgG Control	541
IgG Control	33356	IgG Control	542
IgG Control	33356	IgG Control	548
IgG Control	33356	IgG Control	544
IgG Control	33356	IgG Control	511
IgG Control	33356	IgG Control	524
IgG Control	33356	IgG Control	544
IgG Control	33356	IgG Control	545
IgG Control	33356	IgG Control	0
IgG Control	33356	IgG Control	556
IgG Control	33356	IgG Control	499
IgG Control	33356	IgG Control	540
IgG Control	33356	IgG Control	514
IgG Control	33356	IgG Control	511
IgG Control	33356	IgG Control	528
IgG Control	33356	IgG Control	508
IgG Control	33356	IgG Control	544
IgG Control	33356	IgG Control	553
IgG Control	33356	IgG Control	532
IgG Control	33356	IgG Control	536
IgG Control	33356	IgG Control	520
IgG Control	33356	IgG Control	446
IgG Control	33356	IgG Control	439
IgG Control	33356	IgG Control	530
IgG Control	33356	IgG Control	386
IgG Control	33356	IgG Control	456
IgG Control	33356	IgG Control	586
IgG Control	33356	IgG Control	555
IgG Control	33356	IgG Control	547
IgG Control	33356	IgG Control	593
IgG Control	33356	IgG Control	539
IgG Control	33356	IgG Control	443
IgG Control	33356	IgG Control	0
IgG Control	33356	IgG Control	558
IgG Control	33356	IgG Control	523
IgG Control	33356	IgG Control	393
IgG Control	33356	IgG Control	560
IgG Control	33356	IgG Control	276
IgG Control	33356	IgG Control	0
IgG Control	33356	IgG Control	524
IgG Control	33356	IgG Control	474
IgG Control	33356	IgG Control	485
IgG Control	33356	IgG Control	0
IgG Control	33356	IgG Control	555
IgG Control	33356	IgG Control	561
IgG Control	33356	IgG Control	457
IgG Control	33356	IgG Control	551
IgG Control	33356	IgG Control	553
IgG Control	33356	IgG Control	486
IgG Control	33356	IgG Control	524
IgG Control	33356	IgG Control	570
IgG Control	33356	IgG Control	546
IgG Control	33356	IgG Control	541
IgG Control	33356	IgG Control	525
IgG Control	33356	IgG Control	0
IgG Control	33356	IgG Control	461
IgG Control	33356	IgG Control	526
IgG Control	33356	IgG Control	522
IgG Control	33356	IgG Control	0
IgG Control	33356	IgG Control	424
IgG Control	33356	IgG Control	549
IgG Control	33356	IgG Control	524
IgG Control	33356	IgG Control	538
IgG Control	33356	IgG Control	580
IgG Control	33356	IgG Control	557
IgG Control	33356	IgG Control	538
IgG Control	33356	IgG Control	0
IgG Control	33356	IgG Control	527
IgG Control	33356	IgG Control	587
IgG Control	33356	IgG Control	510
IgG Control	33356	IgG Control	525
IgG Control	33356	IgG Control	486
IgG Control	33356	IgG Control	568
IgG Control	33356	IgG Control	508
IgG Control	33356	IgG Control	570
IgG Control	33356	IgG Control	605
IgG Control	33356	IgG Control	488
IgG Control	33356	IgG Control	551
IgG Control	33356	IgG Control	585
IgG Control	33356	IgG Control	0
IgG Control	33356	IgG Control	0
IgG Control	33356	IgG Control	545
IgG Control	33356	IgG Control	0
IgG Control	33356	IgG Control	0
IgG Control	33356	IgG Control	0
IgG Control	33356	IgG Control	535
IgG Control	33356	IgG Control	485
IgG Control	33356	IgG Control	544
IgG Control	33356	IgG Control	489
IgG Control	33356	IgG Control	480
IgG Control	33356	IgG Control	495
IgG Control	33356	IgG Control	531
IgG Control	33356	IgG Control	482
IgG Control	33356	IgG Control	471
IgG Control	33356	IgG Control	529
IgG Control	33356	IgG Control	0
IgG Control	33356	IgG Control	507
IgG Control	33356	IgG Control	579
IgG Control	33356	IgG Control	527
IgG Control	33356	IgG Control	542
IgG Control	33356	IgG Control	474
IgG Control	33356	IgG Control	575
IgG Control	33356	IgG Control	581
IgG Control	33356	IgG Control	359
IgG Control	33356	IgG Control	0
IgG Control	33356	IgG Control	0
IgG Control	33356	IgG Control	526
IgG Control	33356	IgG Control	515
IgG Control	33356	IgG Control	569
IgG Control	33356	IgG Control	0
IgG Control	33356	IgG Control	475
IgG Control	33356	IgG Control	0
IgG Control	33356	IgG Control	550
IgG Control	33356	IgG Control	473
IgG Control	33356	IgG Control	491
IgG Control	33356	IgG Control	476
IgG Control	33356	IgG Control	490
IgG Control	33356	IgG Control	497
IgG Control	33356	IgG Control	0
IgG Control	33356	IgG Control	540
IgG Control	33356	IgG Control	553
IgG Control	33356	IgG Control	552
IgG Control	33356	IgG Control	0
IgG Control	33356	10 µg MAb10	445
IgG Control	33356	10 µg MAb10	379
IgG Control	33356	10 µg MAb10	451
IgG Control	33356	10 µg MAb10	453
IgG Control	33356	10 µg MAb10	479
IgG Control	33356	10 µg MAb10	463
IgG Control	33356	10 µg MAb10	0
IgG Control	33356	10 µg MAb10	561
IgG Control	33356	10 µg MAb10	537
IgG Control	33356	10 µg MAb10	601
IgG Control	33356	10 µg MAb10	515
IgG Control	33356	10 µg MAb10	558
IgG Control	33356	10 µg MAb10	513
IgG Control	33356	10 µg MAb10	0
IgG Control	33356	10 µg MAb10	555
IgG Control	33356	10 µg MAb10	503
IgG Control	33356	10 µg MAb10	483
IgG Control	33356	10 µg MAb10	490
IgG Control	33356	10 µg MAb10	549
IgG Control	33356	10 µg MAb10	428
IgG Control	33356	10 µg MAb10	510
IgG Control	33356	10 µg MAb10	531
IgG Control	33356	10 µg MAb10	537
IgG Control	33356	10 µg MAb10	476
IgG Control	33356	10 µg MAb10	435
IgG Control	33356	10 µg MAb10	545
IgG Control	33356	10 µg MAb10	479
IgG Control	33356	10 µg MAb10	436
IgG Control	33356	10 µg MAb10	510
IgG Control	33356	10 µg MAb10	547
IgG Control	33356	10 µg MAb10	528
IgG Control	33356	10 µg MAb10	0
IgG Control	33356	10 µg MAb10	558
IgG Control	33356	10 µg MAb10	509
IgG Control	33356	10 µg MAb10	0
IgG Control	33356	10 µg MAb10	558
IgG Control	33356	10 µg MAb10	554
IgG Control	33356	10 µg MAb10	558
IgG Control	33356	10 µg MAb10	507
IgG Control	33356	10 µg MAb10	476
IgG Control	33356	10 µg MAb10	0
IgG Control	33356	10 µg MAb10	476
IgG Control	33356	10 µg MAb10	477
IgG Control	33356	10 µg MAb10	546
IgG Control	33356	10 µg MAb10	511
IgG Control	33356	10 µg MAb10	495
IgG Control	33356	10 µg MAb10	548
IgG Control	33356	10 µg MAb10	529
IgG Control	33356	10 µg MAb10	537
IgG Control	33356	10 µg MAb10	505
IgG Control	33356	10 µg MAb10	517
IgG Control	33356	10 µg MAb10	529
IgG Control	33356	10 µg MAb10	463
IgG Control	33356	10 µg MAb10	387
IgG Control	33356	10 µg MAb10	540
IgG Control	33356	10 µg MAb10	522
IgG Control	33356	10 µg MAb10	527
IgG Control	33356	10 µg MAb10	538
IgG Control	33356	10 µg MAb10	550
IgG Control	33356	10 µg MAb10	519
IgG Control	33356	10 µg MAb10	526
IgG Control	33356	10 µg MAb10	490
IgG Control	33356	10 µg MAb10	502
IgG Control	33356	10 µg MAb10	513
IgG Control	33356	10 µg MAb10	440
IgG Control	33356	10 µg MAb10	542
IgG Control	33356	10 µg MAb10	525
IgG Control	33356	10 µg MAb10	585
IgG Control	33356	10 µg MAb10	470
IgG Control	33356	10 µg MAb10	452
IgG Control	33356	10 µg MAb10	445
IgG Control	33356	10 µg MAb10	481
IgG Control	33356	10 µg MAb10	489
IgG Control	33356	10 µg MAb10	501
IgG Control	33356	10 µg MAb10	550
IgG Control	33356	10 µg MAb10	350
IgG Control	33356	10 µg MAb10	533
IgG Control	33356	10 µg MAb10	451
IgG Control	33356	10 µg MAb10	553
IgG Control	33356	10 µg MAb10	505
IgG Control	33356	10 µg MAb10	498
IgG Control	33356	10 µg MAb10	0
IgG Control	33356	10 µg MAb10	541
IgG Control	33356	10 µg MAb10	489
IgG Control	33356	10 µg MAb10	561
IgG Control	33356	10 µg MAb10	0
IgG Control	33356	10 µg MAb10	529
IgG Control	33356	10 µg MAb10	515
IgG Control	33356	10 µg MAb10	575
IgG Control	33356	10 µg MAb10	555
IgG Control	33356	10 µg MAb10	484
IgG Control	33356	10 µg MAb10	519
IgG Control	33356	10 µg MAb10	576
IgG Control	33356	10 µg MAb10	522
IgG Control	33356	10 µg MAb10	564
IgG Control	33356	10 µg MAb10	361
IgG Control	33356	10 µg MAb10	390
IgG Control	33356	10 µg MAb10	0
IgG Control	33356	10 µg MAb10	455
IgG Control	33356	10 µg MAb10	0
IgG Control	33356	IgG Control	0
IgG Control	33356	IgG Control	492
IgG Control	33356	IgG Control	448
IgG Control	33356	IgG Control	362
IgG Control	33356	IgG Control	0
IgG Control	33356	IgG Control	739
IgG Control	33356	IgG Control	0
IgG Control	33356	IgG Control	0
IgG Control	33356	IgG Control	460
IgG Control	33356	IgG Control	486
IgG Control	33356	IgG Control	566
IgG Control	33356	IgG Control	515
IgG Control	33356	IgG Control	470
IgG Control	33356	IgG Control	454
IgG Control	33356	IgG Control	572
IgG Control	33356	IgG Control	578
IgG Control	33356	IgG Control	574
IgG Control	33356	IgG Control	289
IgG Control	33356	IgG Control	462
IgG Control	33356	IgG Control	512
IgG Control	33356	IgG Control	466
IgG Control	33356	IgG Control	406
IgG Control	33356	IgG Control	0
IgG Control	33356	IgG Control	444
IgG Control	33356	IgG Control	528
IgG Control	33356	IgG Control	0
IgG Control	33356	IgG Control	548
IgG Control	33356	IgG Control	532
IgG Control	33356	IgG Control	524
IgG Control	33356	IgG Control	483
IgG Control	33356	IgG Control	558
IgG Control	33356	IgG Control	555
IgG Control	33356	IgG Control	574
IgG Control	33356	IgG Control	543
IgG Control	33356	IgG Control	522
IgG Control	33356	IgG Control	510
IgG Control	33356	IgG Control	532
IgG Control	33356	IgG Control	281
IgG Control	33356	IgG Control	486
IgG Control	33356	IgG Control	0
IgG Control	33356	IgG Control	519
IgG Control	33356	IgG Control	506
IgG Control	33356	IgG Control	515
IgG Control	33356	IgG Control	587
IgG Control	33356	IgG Control	530
IgG Control	33356	IgG Control	357
IgG Control	33356	IgG Control	463
IgG Control	33356	IgG Control	512
IgG Control	33356	IgG Control	0
IgG Control	33356	IgG Control	0
IgG Control	33356	IgG Control	506
IgG Control	33356	IgG Control	563
IgG Control	33356	IgG Control	504
IgG Control	33356	IgG Control	0
IgG Control	33356	IgG Control	538
IgG Control	33356	IgG Control	537
IgG Control	33356	IgG Control	479
IgG Control	33356	IgG Control	487
IgG Control	33356	IgG Control	474
IgG Control	33356	IgG Control	426
IgG Control	33356	IgG Control	592
IgG Control	33356	IgG Control	556
IgG Control	33356	IgG Control	550
IgG Control	33356	IgG Control	491
IgG Control	33356	IgG Control	0
IgG Control	33356	IgG Control	528
IgG Control	33356	IgG Control	531
IgG Control	33356	IgG Control	294
IgG Control	33356	IgG Control	395
IgG Control	33356	IgG Control	479
IgG Control	33356	IgG Control	484
IgG Control	33356	IgG Control	536
IgG Control	33356	IgG Control	572
IgG Control	33356	IgG Control	0
IgG Control	33356	IgG Control	521
IgG Control	33356	IgG Control	559
IgG Control	33356	IgG Control	0
IgG Control	33356	IgG Control	497
IgG Control	33356	IgG Control	574
IgG Control	33356	IgG Control	599
IgG Control	33356	IgG Control	582
IgG Control	33356	IgG Control	537
IgG Control	33356	IgG Control	479
IgG Control	33356	IgG Control	558
IgG Control	33356	IgG Control	491
IgG Control	33356	IgG Control	542
IgG Control	33356	IgG Control	374
IgG Control	33356	IgG Control	532
IgG Control	33356	IgG Control	0
IgG Control	33356	IgG Control	433
IgG Control	33356	IgG Control	495
IgG Control	33356	IgG Control	475
IgG Control	33356	IgG Control	476
IgG Control	33356	IgG Control	418
IgG Control	33356	IgG Control	565
IgG Control	33356	IgG Control	356
IgG Control	33356	IgG Control	594
IgG Control	33356	IgG Control	563
IgG Control	33356	IgG Control	0
IgG Control	33356	IgG Control	547
IgG Control	33356	IgG Control	501
IgG Control	33356	IgG Control	522
IgG Control	33356	IgG Control	549
IgG Control	33356	IgG Control	559
IgG Control	33356	IgG Control	553
IgG Control	33356	IgG Control	470
IgG Control	33356	IgG Control	516
IgG Control	33356	IgG Control	0
IgG Control	33356	IgG Control	478
IgG Control	33356	IgG Control	0
IgG Control	33356	IgG Control	500
IgG Control	33356	IgG Control	475
IgG Control	33356	IgG Control	0
IgG Control	33356	IgG Control	643
IgG Control	33356	IgG Control	496
IgG Control	33356	IgG Control	542
IgG Control	33356	IgG Control	577
IgG Control	33356	IgG Control	547
IgG Control	33356	IgG Control	538
IgG Control	33356	IgG Control	536
IgG Control	33356	IgG Control	549
IgG Control	33356	IgG Control	0
IgG Control	33356	IgG Control	528
IgG Control	33356	IgG Control	517
IgG Control	33356	IgG Control	529
IgG Control	33356	IgG Control	554
IgG Control	33356	IgG Control	561
IgG Control	33356	IgG Control	445
IgG Control	33356	IgG Control	554
IgG Control	33356	IgG Control	492
IgG Control	33356	IgG Control	552
IgG Control	33356	IgG Control	503
IgG Control	33356	IgG Control	0
IgG Control	33356	IgG Control	501
IgG Control	33356	IgG Control	397
IgG Control	33356	IgG Control	390
IgG Control	33356	IgG Control	546
IgG Control	33356	IgG Control	472
IgG Control	33356	IgG Control	548
IgG Control	33356	IgG Control	526
IgG Control	33356	IgG Control	522
IgG Control	33356	IgG Control	557
IgG Control	33356	IgG Control	463
IgG Control	33356	IgG Control	538
IgG Control	33356	IgG Control	545
IgG Control	33356	IgG Control	488
IgG Control	33356	IgG Control	537
IgG Control	33356	IgG Control	493
IgG Control	33356	IgG Control	0
IgG Control	33356	IgG Control	493
IgG Control	33356	IgG Control	543
IgG Control	33356	IgG Control	532
IgG Control	33356	IgG Control	0
IgG Control	33356	IgG Control	0
IgG Control	33356	IgG Control	494
IgG Control	33356	IgG Control	582
IgG Control	33356	IgG Control	542
IgG Control	33356	IgG Control	547
IgG Control	33356	IgG Control	557
IgG Control	33356	IgG Control	590
IgG Control	33356	IgG Control	569
IgG Control	33356	IgG Control	558
IgG Control	33356	IgG Control	536
IgG Control	33356	IgG Control	492
IgG Control	33356	IgG Control	456
IgG Control	33356	IgG Control	446
IgG Control	33356	IgG Control	532
IgG Control	33356	IgG Control	491
IgG Control	33356	IgG Control	530
IgG Control	33356	IgG Control	573
IgG Control	33356	IgG Control	541
IgG Control	33356	IgG Control	538
IgG Control	33356	IgG Control	543
IgG Control	33356	IgG Control	568
IgG Control	33356	IgG Control	418
IgG Control	33356	IgG Control	531
IgG Control	33356	IgG Control	559
IgG Control	33356	IgG Control	0
IgG Control	33356	IgG Control	480
IgG Control	33356	IgG Control	528
IgG Control	33356	IgG Control	562
IgG Control	33356	IgG Control	477
IgG Control	33356	IgG Control	462
IgG Control	33356	IgG Control	575
IgG Control	33356	IgG Control	488
IgG Control	33356	IgG Control	469
IgG Control	33356	IgG Control	0
IgG Control	33356	IgG Control	335
IgG Control	33356	IgG Control	508
IgG Control	33356	IgG Control	500
IgG Control	33356	IgG Control	516
IgG Control	33356	IgG Control	0
IgG Control	33356	IgG Control	420
IgG Control	33356	IgG Control	423
IgG Control	33356	IgG Control	396
IgG Control	33356	IgG Control	514
IgG Control	33356	IgG Control	471
IgG Control	33356	IgG Control	545
IgG Control	33356	IgG Control	553
IgG Control	33356	IgG Control	285
IgG Control	33356	IgG Control	553
IgG Control	33356	IgG Control	476
IgG Control	33356	IgG Control	516
IgG Control	33356	IgG Control	493
IgG Control	33356	IgG Control	518
IgG Control	33356	IgG Control	530
IgG Control	33356	IgG Control	563
IgG Control	33356	IgG Control	565
IgG Control	33356	IgG Control	554
IgG Control	33356	IgG Control	569
IgG Control	33356	IgG Control	0
IgG Control	33356	IgG Control	484
IgG Control	33356	IgG Control	579
IgG Control	33356	IgG Control	0
IgG Control	33356	IgG Control	449
IgG Control	33356	IgG Control	566
IgG Control	33356	IgG Control	478
IgG Control	33356	IgG Control	0
IgG Control	33356	IgG Control	542
IgG Control	33356	IgG Control	543
IgG Control	33356	IgG Control	574
IgG Control	33356	IgG Control	0
IgG Control	33356	IgG Control	309
IgG Control	33356	IgG Control	500
IgG Control	33356	IgG Control	551
IgG Control	33356	IgG Control	546
IgG Control	33356	IgG Control	0
IgG Control	33356	IgG Control	580
IgG Control	33356	IgG Control	467
IgG Control	33356	IgG Control	474
IgG Control	33356	IgG Control	556
IgG Control	33356	IgG Control	509
IgG Control	33356	IgG Control	504
IgG Control	33356	IgG Control	538
IgG Control	33356	IgG Control	542
IgG Control	33356	IgG Control	0
IgG Control	33356	IgG Control	0
IgG Control	33356	IgG Control	468
IgG Control	33356	IgG Control	495
IgG Control	33356	IgG Control	481
IgG Control	33356	IgG Control	554
IgG Control	33356	IgG Control	506
IgG Control	33356	IgG Control	578
IgG Control	33356	IgG Control	407
IgG Control	33356	IgG Control	560
IgG Control	33356	IgG Control	0
IgG Control	33356	IgG Control	364
IgG Control	33356	IgG Control	546
IgG Control	33356	IgG Control	331
IgG Control	33356	IgG Control	517
IgG Control	33356	IgG Control	467
IgG Control	33356	IgG Control	562
IgG Control	33356	IgG Control	511
IgG Control	33356	IgG Control	538
IgG Control	33356	IgG Control	462
IgG Control	33356	IgG Control	465
IgG Control	33356	IgG Control	562
IgG Control	33356	IgG Control	558
IgG Control	33356	IgG Control	0
IgG Control	33356	IgG Control	0
IgG Control	33356	IgG Control	562
IgG Control	33356	IgG Control	588
IgG Control	33356	IgG Control	0
IgG Control	33356	IgG Control	528
IgG Control	33356	IgG Control	520
IgG Control	33356	IgG Control	559
IgG Control	33356	IgG Control	447
IgG Control	33356	IgG Control	470
IgG Control	33356	IgG Control	556
IgG Control	33356	IgG Control	460
IgG Control	33356	IgG Control	534
IgG Control	33356	IgG Control	590
IgG Control	33356	IgG Control	535
IgG Control	33356	IgG Control	543
IgG Control	33356	IgG Control	608
IgG Control	33356	IgG Control	0
IgG Control	33356	IgG Control	494
IgG Control	33356	IgG Control	535
IgG Control	33356	IgG Control	470
IgG Control	33356	IgG Control	531
IgG Control	33356	IgG Control	547
IgG Control	33356	IgG Control	525
IgG Control	33356	IgG Control	566
IgG Control	33356	IgG Control	535
IgG Control	33356	IgG Control	484
IgG Control	33356	IgG Control	460
IgG Control	33356	IgG Control	516
IgG Control	33356	IgG Control	526
IgG Control	33356	IgG Control	0
IgG Control	33356	IgG Control	506
IgG Control	33356	IgG Control	0
IgG Control	33356	IgG Control	546
IgG Control	33356	IgG Control	565
IgG Control	33356	IgG Control	540
IgG Control	33356	IgG Control	552
IgG Control	33356	IgG Control	564
IgG Control	33356	IgG Control	517
IgG Control	33356	IgG Control	539
IgG Control	33356	IgG Control	494
IgG Control	33356	IgG Control	530
IgG Control	33356	IgG Control	502
IgG Control	33356	IgG Control	431
IgG Control	33356	IgG Control	466
IgG Control	33356	IgG Control	520
IgG Control	33356	IgG Control	461
IgG Control	33356	IgG Control	594
IgG Control	33356	IgG Control	518
IgG Control	33356	IgG Control	0
IgG Control	33356	IgG Control	0
IgG Control	33356	IgG Control	0
IgG Control	33356	IgG Control	486
IgG Control	33356	IgG Control	0
IgG Control	33356	IgG Control	600
IgG Control	33356	IgG Control	518
IgG Control	33356	IgG Control	522
IgG Control	33356	IgG Control	315
IgG Control	33356	IgG Control	510
IgG Control	33356	IgG Control	566
IgG Control	33356	IgG Control	559
IgG Control	33356	IgG Control	559
IgG Control	33356	IgG Control	544
IgG Control	33356	IgG Control	365
IgG Control	33356	IgG Control	449
IgG Control	33356	IgG Control	519
IgG Control	33356	IgG Control	530
IgG Control	33356	IgG Control	583
IgG Control	33356	IgG Control	517
IgG Control	33356	IgG Control	556
IgG Control	33356	IgG Control	569
IgG Control	33356	IgG Control	558
IgG Control	33356	IgG Control	573
IgG Control	33356	IgG Control	0
IgG Control	33356	IgG Control	525
IgG Control	33356	IgG Control	385
IgG Control	33356	IgG Control	0
IgG Control	33356	IgG Control	440
IgG Control	33356	IgG Control	559
IgG Control	33356	IgG Control	538
IgG Control	33356	IgG Control	607
IgG Control	33356	IgG Control	515
IgG Control	33356	IgG Control	552
IgG Control	33356	IgG Control	566
IgG Control	33356	IgG Control	429
IgG Control	33356	IgG Control	532
IgG Control	33356	IgG Control	0
IgG Control	33356	IgG Control	466
IgG Control	33356	IgG Control	565
IgG Control	33356	IgG Control	565
IgG Control	33356	IgG Control	0
IgG Control	33356	IgG Control	530
IgG Control	33356	IgG Control	553
IgG Control	33356	IgG Control	0
IgG Control	33356	IgG Control	432
IgG Control	33356	IgG Control	488
IgG Control	33356	IgG Control	505
IgG Control	33356	IgG Control	430
IgG Control	33356	IgG Control	561
IgG Control	33356	IgG Control	583
IgG Control	33356	IgG Control	530
IgG Control	33356	IgG Control	549
IgG Control	33356	IgG Control	479
IgG Control	33356	IgG Control	485
IgG Control	33356	IgG Control	497
IgG Control	33356	IgG Control	565
IgG Control	33356	IgG Control	540
IgG Control	33356	IgG Control	479
IgG Control	33356	IgG Control	554
IgG Control	33356	IgG Control	499
IgG Control	33356	IgG Control	486
IgG Control	33356	IgG Control	524
IgG Control	33356	IgG Control	585
IgG Control	33356	IgG Control	504
IgG Control	33356	IgG Control	489
IgG Control	33356	IgG Control	624
IgG Control	33356	IgG Control	461
IgG Control	33356	IgG Control	477
IgG Control	33356	IgG Control	524
IgG Control	33356	IgG Control	482
IgG Control	33356	IgG Control	489
IgG Control	33356	IgG Control	519
IgG Control	33356	IgG Control	448
IgG Control	33356	IgG Control	542
IgG Control	33356	IgG Control	568
IgG Control	33356	IgG Control	568
IgG Control	33356	IgG Control	560
IgG Control	33356	IgG Control	546
IgG Control	33356	IgG Control	586
IgG Control	33356	IgG Control	0
IgG Control	33356	IgG Control	445
IgG Control	33356	IgG Control	0
IgG Control	33356	IgG Control	498
IgG Control	33356	IgG Control	449
IgG Control	33356	IgG Control	484
IgG Control	33356	IgG Control	0
IgG Control	33356	IgG Control	541
IgG Control	33356	IgG Control	611
IgG Control	33356	IgG Control	434
IgG Control	33356	IgG Control	547
IgG Control	33356	IgG Control	504
IgG Control	33356	IgG Control	452
IgG Control	33356	IgG Control	403
IgG Control	33356	IgG Control	518
IgG Control	33356	IgG Control	0
IgG Control	33356	IgG Control	486
IgG Control	33356	IgG Control	559
IgG Control	33356	IgG Control	546
IgG Control	33356	IgG Control	542
IgG Control	33356	IgG Control	490
IgG Control	33356	IgG Control	559
IgG Control	33356	IgG Control	493
IgG Control	33356	IgG Control	525
IgG Control	33356	IgG Control	487
IgG Control	33356	IgG Control	544
IgG Control	33356	IgG Control	526
IgG Control	33356	IgG Control	430
IgG Control	33356	IgG Control	0
IgG Control	33356	IgG Control	524
IgG Control	33356	IgG Control	489
IgG Control	33356	IgG Control	553
IgG Control	33356	IgG Control	0
IgG Control	33356	IgG Control	474
IgG Control	33356	IgG Control	522
IgG Control	33356	IgG Control	556
IgG Control	33356	IgG Control	527
IgG Control	33356	IgG Control	525
IgG Control	33356	IgG Control	587
IgG Control	33356	IgG Control	543
IgG Control	33356	IgG Control	546
IgG Control	33356	IgG Control	526
IgG Control	33356	IgG Control	534
IgG Control	33356	IgG Control	546
IgG Control	33356	IgG Control	567
IgG Control	33356	IgG Control	578
IgG Control	33356	IgG Control	553
IgG Control	33356	IgG Control	0
IgG Control	33356	IgG Control	493
IgG Control	33356	IgG Control	558
IgG Control	33356	IgG Control	500
IgG Control	33356	IgG Control	506
IgG Control	33356	IgG Control	563
IgG Control	33356	IgG Control	538
IgG Control	33356	IgG Control	0
IgG Control	33356	IgG Control	0
IgG Control	33356	IgG Control	498
IgG Control	33356	IgG Control	562
IgG Control	33356	IgG Control	546
IgG Control	33356	IgG Control	530
IgG Control	33356	IgG Control	484
IgG Control	33356	IgG Control	556
IgG Control	33356	IgG Control	456
IgG Control	33356	IgG Control	0
IgG Control	33356	IgG Control	557
IgG Control	33356	IgG Control	541
IgG Control	33356	IgG Control	505
IgG Control	33356	IgG Control	567
IgG Control	33356	IgG Control	509
IgG Control	33356	IgG Control	532
IgG Control	33356	IgG Control	516
IgG Control	33356	IgG Control	493
IgG Control	33356	IgG Control	456
IgG Control	33356	IgG Control	534
IgG Control	33356	IgG Control	563
IgG Control	33356	IgG Control	438
IgG Control	33356	IgG Control	530
IgG Control	33356	IgG Control	594
IgG Control	33356	IgG Control	510
IgG Control	33356	IgG Control	0
IgG Control	33356	IgG Control	518
IgG Control	33356	IgG Control	456
IgG Control	33356	IgG Control	0
IgG Control	33356	IgG Control	497
IgG Control	33356	IgG Control	506
IgG Control	33356	IgG Control	566
IgG Control	33356	IgG Control	482
IgG Control	33356	IgG Control	525
IgG Control	33356	IgG Control	412
IgG Control	33356	IgG Control	450
IgG Control	33356	IgG Control	0
IgG Control	33356	IgG Control	0
IgG Control	33356	IgG Control	524
IgG Control	33356	IgG Control	549
IgG Control	33356	IgG Control	540
IgG Control	33356	IgG Control	0
IgG Control	33356	IgG Control	0
IgG Control	33356	IgG Control	0
IgG Control	33356	IgG Control	660
IgG Control	33356	IgG Control	482
IgG Control	33356	IgG Control	538
IgG Control	33356	IgG Control	466
IgG Control	33356	IgG Control	492
IgG Control	33356	IgG Control	405
IgG Control	33356	IgG Control	471
IgG Control	33356	IgG Control	439
IgG Control	33356	IgG Control	571
IgG Control	33356	IgG Control	515
IgG Control	33356	IgG Control	566
IgG Control	33356	IgG Control	548
IgG Control	33356	IgG Control	544
IgG Control	33356	IgG Control	505
IgG Control	33356	IgG Control	550
IgG Control	33356	IgG Control	556
IgG Control	33356	IgG Control	415
IgG Control	33356	IgG Control	495
IgG Control	33356	IgG Control	330
IgG Control	33356	IgG Control	0
IgG Control	33356	IgG Control	390
IgG Control	33356	IgG Control	521
IgG Control	33356	IgG Control	542
IgG Control	33356	IgG Control	530
IgG Control	33356	IgG Control	569
IgG Control	33356	IgG Control	513
IgG Control	33356	IgG Control	508
IgG Control	33356	IgG Control	456
IgG Control	33356	IgG Control	411
IgG Control	33356	IgG Control	577
IgG Control	33356	IgG Control	565
IgG Control	33356	IgG Control	549
IgG Control	33356	IgG Control	578
IgG Control	33356	IgG Control	529
IgG Control	33356	IgG Control	469
IgG Control	33356	IgG Control	443
IgG Control	33356	IgG Control	473
IgG Control	33356	IgG Control	546
IgG Control	33356	IgG Control	450
IgG Control	33356	IgG Control	510
IgG Control	33356	IgG Control	548
IgG Control	33356	IgG Control	580
IgG Control	33356	IgG Control	556
IgG Control	33356	IgG Control	520
IgG Control	33356	IgG Control	543
IgG Control	33356	IgG Control	543
IgG Control	33356	IgG Control	511
IgG Control	33356	IgG Control	529
IgG Control	33356	IgG Control	583
IgG Control	33356	IgG Control	553
IgG Control	33356	IgG Control	535
IgG Control	33356	IgG Control	509
IgG Control	33356	IgG Control	544
IgG Control	33356	IgG Control	394
IgG Control	33356	IgG Control	617
IgG Control	33356	IgG Control	566
IgG Control	33356	IgG Control	290
IgG Control	33356	IgG Control	0
IgG Control	33356	IgG Control	480
IgG Control	33356	IgG Control	518
IgG Control	33356	IgG Control	502
IgG Control	33356	IgG Control	492
IgG Control	33356	IgG Control	515
IgG Control	33356	IgG Control	553
IgG Control	33356	IgG Control	540
IgG Control	33356	IgG Control	547
IgG Control	33356	IgG Control	581
IgG Control	33356	IgG Control	378
IgG Control	33356	IgG Control	449
IgG Control	33356	IgG Control	602
IgG Control	33356	IgG Control	0
IgG Control	33356	IgG Control	529
IgG Control	33356	IgG Control	564
IgG Control	33356	IgG Control	489
IgG Control	33356	IgG Control	0
IgG Control	33356	IgG Control	588
IgG Control	33356	IgG Control	550
IgG Control	33356	IgG Control	597
IgG Control	33356	IgG Control	514
IgG Control	33356	IgG Control	508
IgG Control	33356	IgG Control	510
IgG Control	33356	IgG Control	545
IgG Control	33356	IgG Control	525
IgG Control	33356	IgG Control	564
IgG Control	33356	IgG Control	464
IgG Control	33356	IgG Control	344
IgG Control	33356	IgG Control	467
IgG Control	33356	IgG Control	490
IgG Control	33356	IgG Control	0
IgG Control	33356	IgG Control	491
IgG Control	33356	IgG Control	448
IgG Control	33356	IgG Control	0
IgG Control	33356	IgG Control	530
IgG Control	33356	IgG Control	520
IgG Control	33356	IgG Control	548
IgG Control	33356	IgG Control	530
IgG Control	33356	IgG Control	450
IgG Control	33356	IgG Control	503
IgG Control	33356	IgG Control	545
IgG Control	33356	IgG Control	548
IgG Control	33356	IgG Control	540
IgG Control	33356	IgG Control	505
IgG Control	33356	IgG Control	519
IgG Control	33356	IgG Control	588
IgG Control	33356	IgG Control	506
IgG Control	33356	IgG Control	546
IgG Control	33356	IgG Control	485
IgG Control	33356	IgG Control	584
IgG Control	33356	IgG Control	428
IgG Control	33356	IgG Control	426
IgG Control	33356	IgG Control	535
IgG Control	33356	IgG Control	441
IgG Control	33356	IgG Control	0
IgG Control	33356	IgG Control	478
IgG Control	33356	IgG Control	592
IgG Control	33356	IgG Control	494
IgG Control	33356	IgG Control	438
IgG Control	33356	IgG Control	479
IgG Control	33356	IgG Control	545
IgG Control	33356	IgG Control	594
IgG Control	33356	IgG Control	520
IgG Control	33356	IgG Control	0
IgG Control	33356	IgG Control	497
IgG Control	33356	IgG Control	569
IgG Control	33356	IgG Control	240
IgG Control	33356	IgG Control	511
IgG Control	33356	IgG Control	0
IgG Control	33356	IgG Control	565
IgG Control	33356	IgG Control	453
IgG Control	33356	IgG Control	534
IgG Control	33356	IgG Control	503
IgG Control	33356	IgG Control	485
IgG Control	33356	IgG Control	413
IgG Control	33356	IgG Control	594
IgG Control	33356	IgG Control	506
IgG Control	33356	IgG Control	573
IgG Control	33356	IgG Control	0
IgG Control	33356	IgG Control	550
IgG Control	33356	IgG Control	425
IgG Control	33356	IgG Control	0
IgG Control	33356	IgG Control	439
IgG Control	33356	IgG Control	498
IgG Control	33356	IgG Control	549
IgG Control	33356	IgG Control	504
IgG Control	33356	IgG Control	504
IgG Control	33356	IgG Control	0
IgG Control	33356	IgG Control	507
IgG Control	33356	IgG Control	471
IgG Control	33356	IgG Control	383
IgG Control	33356	IgG Control	0
IgG Control	33356	IgG Control	445
IgG Control	33356	IgG Control	0
IgG Control	33356	IgG Control	527
IgG Control	33356	IgG Control	486
IgG Control	33356	IgG Control	0
IgG Control	33356	IgG Control	507
IgG Control	33356	IgG Control	538
IgG Control	33356	IgG Control	550
IgG Control	33356	IgG Control	579
IgG Control	33356	IgG Control	471
IgG Control	33356	IgG Control	400
IgG Control	33356	IgG Control	516
IgG Control	33356	IgG Control	0
IgG Control	33356	IgG Control	303
IgG Control	33356	IgG Control	546
IgG Control	33356	IgG Control	505
IgG Control	33356	IgG Control	552
IgG Control	33356	IgG Control	575
IgG Control	33356	IgG Control	492
IgG Control	33356	IgG Control	467
IgG Control	33356	IgG Control	519
IgG Control	33356	IgG Control	0
IgG Control	33356	IgG Control	478
IgG Control	33356	IgG Control	0
IgG Control	33356	IgG Control	523
IgG Control	33356	IgG Control	364
IgG Control	33356	IgG Control	535
IgG Control	33356	IgG Control	543
IgG Control	33356	IgG Control	538
IgG Control	33356	IgG Control	516
IgG Control	33356	IgG Control	0
IgG Control	33356	IgG Control	561
IgG Control	33356	IgG Control	0
IgG Control	33356	IgG Control	529
IgG Control	33356	IgG Control	458
IgG Control	33356	IgG Control	515
IgG Control	33356	IgG Control	0
IgG Control	33356	IgG Control	548
IgG Control	33356	IgG Control	504
IgG Control	33356	IgG Control	567
IgG Control	33356	IgG Control	452
IgG Control	33356	IgG Control	502
IgG Control	33356	IgG Control	528
IgG Control	33356	IgG Control	550
IgG Control	33356	IgG Control	561
IgG Control	33356	IgG Control	427
IgG Control	33356	IgG Control	0
IgG Control	33356	IgG Control	0
IgG Control	33356	IgG Control	302
IgG Control	33356	IgG Control	535
IgG Control	33356	IgG Control	0
IgG Control	33356	IgG Control	323
IgG Control	33356	IgG Control	535
IgG Control	33356	IgG Control	551
IgG Control	33356	IgG Control	529
IgG Control	33356	IgG Control	528
IgG Control	33356	IgG Control	0
IgG Control	33356	IgG Control	0
IgG Control	33356	IgG Control	583
IgG Control	33356	IgG Control	529
IgG Control	33356	IgG Control	543
IgG Control	33356	IgG Control	493
IgG Control	33356	IgG Control	574
IgG Control	33356	IgG Control	553
IgG Control	33356	IgG Control	514
IgG Control	33356	IgG Control	453
IgG Control	33356	IgG Control	510
IgG Control	33356	IgG Control	454
IgG Control	33356	IgG Control	548
IgG Control	33356	IgG Control	536
IgG Control	33356	IgG Control	524
IgG Control	33356	IgG Control	575
IgG Control	33356	IgG Control	569
IgG Control	33356	IgG Control	470
IgG Control	33356	IgG Control	498
IgG Control	33356	IgG Control	0
IgG Control	33356	IgG Control	0
IgG Control	33356	IgG Control	490
IgG Control	33356	IgG Control	471
IgG Control	33356	IgG Control	448
IgG Control	33356	IgG Control	0
IgG Control	33356	IgG Control	527
IgG Control	33356	IgG Control	484
IgG Control	33356	IgG Control	526
IgG Control	33356	IgG Control	553
IgG Control	33356	IgG Control	525
IgG Control	33356	IgG Control	524
IgG Control	33356	IgG Control	526
IgG Control	33356	IgG Control	0
IgG Control	33356	IgG Control	558
IgG Control	33356	IgG Control	509
IgG Control	33356	IgG Control	591
IgG Control	33356	IgG Control	509
IgG Control	33356	IgG Control	451
IgG Control	33356	IgG Control	313
IgG Control	33356	IgG Control	528
IgG Control	33356	IgG Control	496
IgG Control	33356	IgG Control	485
IgG Control	33356	IgG Control	329
IgG Control	33356	IgG Control	0
IgG Control	33356	IgG Control	534
IgG Control	33356	IgG Control	513
IgG Control	33356	IgG Control	520
IgG Control	33356	IgG Control	573
IgG Control	33356	IgG Control	491
IgG Control	33356	IgG Control	560
IgG Control	33356	IgG Control	562
IgG Control	33356	IgG Control	527
IgG Control	33356	IgG Control	0
IgG Control	33356	IgG Control	432
IgG Control	33356	IgG Control	547
IgG Control	33356	IgG Control	0
IgG Control	33356	IgG Control	421
IgG Control	33356	IgG Control	542
IgG Control	33356	IgG Control	549
IgG Control	33356	IgG Control	462
IgG Control	33356	IgG Control	504
IgG Control	33356	IgG Control	530
IgG Control	33356	IgG Control	534
IgG Control	33356	IgG Control	548
IgG Control	33356	IgG Control	548
IgG Control	33356	IgG Control	537
IgG Control	33356	IgG Control	0
IgG Control	33356	IgG Control	437
IgG Control	33356	IgG Control	572
IgG Control	33356	IgG Control	520
IgG Control	33356	IgG Control	452
IgG Control	33356	IgG Control	347
IgG Control	33356	IgG Control	495
IgG Control	33356	IgG Control	524
IgG Control	33356	IgG Control	537
IgG Control	33356	IgG Control	217
IgG Control	33356	IgG Control	467
IgG Control	33356	IgG Control	562
IgG Control	33356	IgG Control	519
IgG Control	33356	IgG Control	484
IgG Control	33356	IgG Control	509
IgG Control	33356	IgG Control	437
IgG Control	33356	IgG Control	553
IgG Control	33356	IgG Control	568
IgG Control	33356	IgG Control	561
IgG Control	33356	IgG Control	559
IgG Control	33356	IgG Control	529
IgG Control	33356	IgG Control	483
IgG Control	33356	IgG Control	0
IgG Control	33356	IgG Control	500
IgG Control	33356	IgG Control	308
IgG Control	33356	IgG Control	559
IgG Control	33356	IgG Control	521
IgG Control	33356	IgG Control	517
IgG Control	33356	IgG Control	0
IgG Control	33356	IgG Control	327
IgG Control	33356	IgG Control	493
IgG Control	33356	IgG Control	548
IgG Control	33356	IgG Control	562
IgG Control	33356	IgG Control	510
IgG Control	33356	IgG Control	551
IgG Control	33356	IgG Control	545
IgG Control	33356	IgG Control	558
IgG Control	33356	IgG Control	491
IgG Control	33356	IgG Control	507
IgG Control	33356	IgG Control	0
IgG Control	33356	IgG Control	512
IgG Control	33356	IgG Control	569
IgG Control	33356	IgG Control	478
IgG Control	33356	IgG Control	522
IgG Control	33356	IgG Control	534
IgG Control	33356	IgG Control	543
IgG Control	33356	IgG Control	558
IgG Control	33356	IgG Control	570
IgG Control	33356	IgG Control	478
IgG Control	33356	IgG Control	561
IgG Control	33356	IgG Control	534
IgG Control	33356	IgG Control	153
IgG Control	33356	IgG Control	562
IgG Control	33356	IgG Control	386
IgG Control	33356	IgG Control	508
IgG Control	33356	IgG Control	497
IgG Control	33356	IgG Control	537
IgG Control	33356	IgG Control	0
IgG Control	33356	IgG Control	512
IgG Control	33356	IgG Control	436
IgG Control	33356	IgG Control	498
IgG Control	33356	IgG Control	515
IgG Control	33356	IgG Control	547
IgG Control	33356	IgG Control	454
IgG Control	33356	IgG Control	421
IgG Control	33356	IgG Control	507
IgG Control	33356	IgG Control	465
IgG Control	33356	IgG Control	564
IgG Control	33356	IgG Control	511
IgG Control	33356	IgG Control	532
IgG Control	33356	IgG Control	491
IgG Control	33356	IgG Control	544
IgG Control	33356	IgG Control	544
IgG Control	33356	IgG Control	451
IgG Control	33356	IgG Control	532
IgG Control	33356	IgG Control	529
IgG Control	33356	IgG Control	581
IgG Control	33356	IgG Control	579
IgG Control	33356	IgG Control	507
IgG Control	33356	IgG Control	502
IgG Control	33356	IgG Control	431
IgG Control	33356	IgG Control	564
IgG Control	33356	IgG Control	0
IgG Control	33356	IgG Control	430
IgG Control	33356	IgG Control	538
IgG Control	33356	IgG Control	588
IgG Control	33356	IgG Control	574
IgG Control	33356	IgG Control	566
IgG Control	33356	IgG Control	481
IgG Control	33356	IgG Control	464
IgG Control	33356	IgG Control	515
IgG Control	33356	IgG Control	504
IgG Control	33356	IgG Control	537
IgG Control	33356	IgG Control	474
IgG Control	33356	IgG Control	583
IgG Control	33356	IgG Control	470
IgG Control	33356	IgG Control	570
IgG Control	33356	IgG Control	576
IgG Control	33356	IgG Control	458
IgG Control	33356	IgG Control	557
IgG Control	33356	IgG Control	483
IgG Control	33356	IgG Control	0
IgG Control	33356	IgG Control	561
IgG Control	33356	IgG Control	538
IgG Control	33356	IgG Control	512
IgG Control	33356	IgG Control	577
IgG Control	33356	IgG Control	361
IgG Control	33356	IgG Control	521
IgG Control	33356	IgG Control	551
IgG Control	33356	IgG Control	514
IgG Control	33356	IgG Control	337
IgG Control	33356	IgG Control	548
IgG Control	33356	IgG Control	497
IgG Control	33356	IgG Control	529
IgG Control	33356	IgG Control	533
IgG Control	33356	IgG Control	509
IgG Control	33356	IgG Control	568
IgG Control	33356	IgG Control	503
IgG Control	33356	IgG Control	565
IgG Control	33356	IgG Control	575
IgG Control	33356	IgG Control	491
IgG Control	33356	IgG Control	512
IgG Control	33356	IgG Control	531
IgG Control	33356	IgG Control	466
IgG Control	33356	IgG Control	506
IgG Control	33356	IgG Control	498
IgG Control	33356	IgG Control	354
IgG Control	33356	IgG Control	540
IgG Control	33356	IgG Control	491
IgG Control	33356	IgG Control	523
IgG Control	33356	IgG Control	514
IgG Control	33356	IgG Control	0
IgG Control	33356	IgG Control	0
IgG Control	33356	IgG Control	519
IgG Control	33356	IgG Control	579
IgG Control	33356	IgG Control	536
IgG Control	33356	IgG Control	573
IgG Control	33356	IgG Control	0
IgG Control	33356	IgG Control	488
IgG Control	33356	IgG Control	475
IgG Control	33356	IgG Control	457
IgG Control	33356	IgG Control	519
IgG Control	33356	IgG Control	542
IgG Control	33356	IgG Control	576
IgG Control	33356	IgG Control	485
IgG Control	33356	IgG Control	557
IgG Control	33356	IgG Control	500
IgG Control	33356	IgG Control	585
IgG Control	33356	IgG Control	536
IgG Control	33356	IgG Control	533
IgG Control	33356	IgG Control	411
IgG Control	33356	IgG Control	461
IgG Control	33356	IgG Control	0
IgG Control	33356	IgG Control	399
IgG Control	33356	IgG Control	509
IgG Control	33356	IgG Control	0
IgG Control	33356	IgG Control	502
IgG Control	33356	IgG Control	395
IgG Control	33356	IgG Control	545
IgG Control	33356	IgG Control	594
IgG Control	33356	IgG Control	599
IgG Control	33356	IgG Control	502
IgG Control	33356	IgG Control	496
IgG Control	33356	IgG Control	514
IgG Control	33356	IgG Control	431
IgG Control	33356	IgG Control	512
IgG Control	33356	IgG Control	522
IgG Control	33356	IgG Control	532
IgG Control	33356	IgG Control	555
IgG Control	33356	IgG Control	568
IgG Control	33356	IgG Control	550
IgG Control	33356	IgG Control	473
IgG Control	33356	IgG Control	489
IgG Control	33356	IgG Control	499
IgG Control	33356	IgG Control	0
IgG Control	33356	IgG Control	476
IgG Control	33356	IgG Control	565
IgG Control	33356	IgG Control	367
IgG Control	33356	IgG Control	450
IgG Control	33356	IgG Control	384
IgG Control	33356	IgG Control	454
IgG Control	33356	IgG Control	521
IgG Control	33356	IgG Control	375
IgG Control	33356	IgG Control	308
IgG Control	33356	IgG Control	509
IgG Control	33356	IgG Control	500
IgG Control	33356	IgG Control	547
IgG Control	33356	IgG Control	549
IgG Control	33356	IgG Control	549
IgG Control	33356	IgG Control	521
IgG Control	33356	IgG Control	522
IgG Control	33356	IgG Control	527
IgG Control	33356	IgG Control	580
IgG Control	33356	IgG Control	536
IgG Control	33356	IgG Control	459
IgG Control	33356	IgG Control	374
IgG Control	33356	IgG Control	518
IgG Control	33356	IgG Control	0
IgG Control	33356	IgG Control	555
IgG Control	33356	IgG Control	557
IgG Control	33356	IgG Control	517
IgG Control	33356	IgG Control	501
IgG Control	33356	IgG Control	526
IgG Control	33356	IgG Control	390
IgG Control	33356	IgG Control	534
IgG Control	33356	IgG Control	578
IgG Control	33356	IgG Control	508
IgG Control	33356	IgG Control	593
IgG Control	33356	IgG Control	506
IgG Control	33356	IgG Control	503
IgG Control	33356	IgG Control	515
IgG Control	33356	IgG Control	557
IgG Control	33356	IgG Control	546
IgG Control	33356	IgG Control	575
IgG Control	33356	IgG Control	426
IgG Control	33356	IgG Control	0
IgG Control	33356	IgG Control	523
IgG Control	33356	IgG Control	461
IgG Control	33356	IgG Control	530
IgG Control	33356	IgG Control	492
IgG Control	33356	IgG Control	578
IgG Control	33356	IgG Control	550
IgG Control	33356	IgG Control	0
IgG Control	33356	IgG Control	455
IgG Control	33356	IgG Control	546
IgG Control	33356	IgG Control	534
IgG Control	33356	IgG Control	506
IgG Control	33356	IgG Control	573
IgG Control	33356	IgG Control	587
IgG Control	33356	IgG Control	544
IgG Control	33356	IgG Control	0
IgG Control	33356	IgG Control	528
IgG Control	33356	IgG Control	559
IgG Control	33356	IgG Control	610
IgG Control	33356	IgG Control	574
IgG Control	33356	IgG Control	459
IgG Control	33356	IgG Control	529
IgG Control	33356	IgG Control	542
IgG Control	33356	IgG Control	499
IgG Control	33356	IgG Control	497
IgG Control	33356	IgG Control	480
IgG Control	33356	IgG Control	462
IgG Control	33356	IgG Control	571
IgG Control	33356	IgG Control	548
IgG Control	33356	IgG Control	569
IgG Control	33356	IgG Control	573
IgG Control	33356	IgG Control	558
IgG Control	33356	IgG Control	562
IgG Control	33356	IgG Control	554
IgG Control	33356	IgG Control	449
IgG Control	33356	IgG Control	494
IgG Control	33356	IgG Control	556
IgG Control	33356	IgG Control	503
IgG Control	33356	IgG Control	549
IgG Control	33356	IgG Control	508
IgG Control	33356	IgG Control	552
IgG Control	33356	IgG Control	548
IgG Control	33356	IgG Control	533
IgG Control	33356	IgG Control	492
IgG Control	33356	IgG Control	522
IgG Control	33356	IgG Control	586
IgG Control	33356	IgG Control	569
IgG Control	33356	IgG Control	531
IgG Control	33356	IgG Control	589
IgG Control	33356	IgG Control	529
IgG Control	33356	IgG Control	0
IgG Control	33356	IgG Control	395
IgG Control	33356	IgG Control	433
IgG Control	33356	IgG Control	0
IgG Control	33356	IgG Control	536
IgG Control	33356	IgG Control	507
IgG Control	33356	IgG Control	554
IgG Control	33356	IgG Control	447
IgG Control	33356	IgG Control	525
IgG Control	33356	IgG Control	450
IgG Control	33356	IgG Control	540
IgG Control	33356	IgG Control	528
IgG Control	33356	IgG Control	469
IgG Control	33356	IgG Control	559
IgG Control	33356	IgG Control	537
IgG Control	33356	IgG Control	547
IgG Control	33356	IgG Control	516
IgG Control	33356	IgG Control	542
IgG Control	33356	IgG Control	531
IgG Control	33356	IgG Control	0
IgG Control	33356	IgG Control	567
IgG Control	33356	IgG Control	526
IgG Control	33356	IgG Control	570
IgG Control	33356	IgG Control	510
IgG Control	33356	IgG Control	491
IgG Control	33356	IgG Control	391
IgG Control	33356	IgG Control	478
IgG Control	33356	IgG Control	571
IgG Control	33356	IgG Control	492
IgG Control	33356	IgG Control	564
IgG Control	33356	IgG Control	476
IgG Control	33356	IgG Control	503
IgG Control	33356	IgG Control	519
IgG Control	33356	IgG Control	428
IgG Control	33356	IgG Control	526
IgG Control	33356	IgG Control	521
IgG Control	33356	IgG Control	549
IgG Control	33356	IgG Control	585
IgG Control	33356	IgG Control	505
IgG Control	33356	IgG Control	564
IgG Control	33356	IgG Control	535
IgG Control	33356	IgG Control	549
IgG Control	33356	IgG Control	432
IgG Control	33356	IgG Control	543
IgG Control	33356	IgG Control	504
IgG Control	33356	IgG Control	549
IgG Control	33356	IgG Control	473
IgG Control	33356	IgG Control	531
IgG Control	33356	IgG Control	549
IgG Control	33356	IgG Control	522
IgG Control	33356	IgG Control	508
IgG Control	33356	IgG Control	301
IgG Control	33356	IgG Control	382
IgG Control	33356	IgG Control	492
IgG Control	33356	IgG Control	504
IgG Control	33356	IgG Control	551
IgG Control	33356	IgG Control	374
IgG Control	33356	IgG Control	380
IgG Control	33356	IgG Control	0
IgG Control	33356	IgG Control	588
IgG Control	33356	IgG Control	562
IgG Control	33356	IgG Control	550
IgG Control	33356	IgG Control	0
IgG Control	33356	IgG Control	557
IgG Control	33356	IgG Control	541
IgG Control	33356	IgG Control	533
IgG Control	33356	IgG Control	479
IgG Control	33356	IgG Control	525
IgG Control	33356	IgG Control	554
IgG Control	33356	IgG Control	526
IgG Control	33356	IgG Control	541
IgG Control	33356	IgG Control	0
IgG Control	33356	IgG Control	481
IgG Control	33356	IgG Control	586
IgG Control	33356	IgG Control	415
IgG Control	33356	IgG Control	575
IgG Control	33356	IgG Control	527
IgG Control	33356	IgG Control	500
IgG Control	33356	IgG Control	562
IgG Control	33356	IgG Control	582
IgG Control	33356	IgG Control	503
IgG Control	33356	IgG Control	519
IgG Control	33356	IgG Control	0
IgG Control	33356	IgG Control	478
IgG Control	33356	IgG Control	532
IgG Control	33356	IgG Control	427
IgG Control	33356	IgG Control	562
IgG Control	33356	IgG Control	547
IgG Control	33356	IgG Control	532
IgG Control	33356	IgG Control	0
IgG Control	33356	IgG Control	0
IgG Control	33356	IgG Control	456
IgG Control	33356	IgG Control	504
IgG Control	33356	IgG Control	540
IgG Control	33356	IgG Control	594
IgG Control	33356	IgG Control	593
IgG Control	33356	IgG Control	588
IgG Control	33356	IgG Control	537
IgG Control	33356	IgG Control	0
IgG Control	33356	IgG Control	514
IgG Control	33356	IgG Control	501
IgG Control	33356	IgG Control	498
IgG Control	33356	IgG Control	467
IgG Control	33356	IgG Control	532
IgG Control	33356	IgG Control	545
IgG Control	33356	IgG Control	484
IgG Control	33356	IgG Control	494
IgG Control	33356	IgG Control	530
IgG Control	33356	IgG Control	565
IgG Control	33356	IgG Control	591
IgG Control	33356	IgG Control	437
IgG Control	33356	IgG Control	550
IgG Control	33356	IgG Control	386
IgG Control	33356	IgG Control	479
IgG Control	33356	IgG Control	528
IgG Control	33356	IgG Control	540
IgG Control	33356	IgG Control	542
IgG Control	33356	IgG Control	481
IgG Control	33356	IgG Control	496
IgG Control	33356	IgG Control	526
IgG Control	33356	IgG Control	528
IgG Control	33356	IgG Control	504
IgG Control	33356	IgG Control	518
IgG Control	33356	IgG Control	415
IgG Control	33356	IgG Control	499
IgG Control	33356	IgG Control	500
IgG Control	33356	IgG Control	435
IgG Control	33356	IgG Control	531
IgG Control	33356	IgG Control	545
IgG Control	33356	IgG Control	528
IgG Control	33356	IgG Control	550
IgG Control	33356	IgG Control	552
IgG Control	33356	IgG Control	0
IgG Control	33356	IgG Control	578
IgG Control	33356	IgG Control	550
IgG Control	33356	IgG Control	370
IgG Control	33356	IgG Control	529
IgG Control	33356	IgG Control	475
IgG Control	33356	IgG Control	0
IgG Control	33356	IgG Control	517
IgG Control	33356	IgG Control	524
IgG Control	33356	IgG Control	509
IgG Control	33356	IgG Control	549
IgG Control	33356	IgG Control	541
IgG Control	33356	IgG Control	527
IgG Control	33356	IgG Control	0
IgG Control	33356	IgG Control	468
IgG Control	33356	IgG Control	477
IgG Control	33356	IgG Control	495
IgG Control	33356	IgG Control	568
IgG Control	33356	IgG Control	486
IgG Control	33356	IgG Control	509
IgG Control	33356	IgG Control	0
IgG Control	33356	IgG Control	479
IgG Control	33356	IgG Control	0
IgG Control	33356	IgG Control	570
IgG Control	33356	IgG Control	460
IgG Control	33356	IgG Control	526
IgG Control	33356	IgG Control	462
IgG Control	33356	IgG Control	529
IgG Control	33356	IgG Control	478
IgG Control	33356	IgG Control	536
IgG Control	33356	IgG Control	506
IgG Control	33356	IgG Control	439
IgG Control	33356	IgG Control	524
IgG Control	33356	IgG Control	446
IgG Control	33356	IgG Control	508
IgG Control	33356	IgG Control	449
IgG Control	33356	IgG Control	455
IgG Control	33356	IgG Control	532
IgG Control	33356	IgG Control	526
IgG Control	33356	IgG Control	407
IgG Control	33356	IgG Control	534
IgG Control	33356	IgG Control	432
IgG Control	33356	IgG Control	511
IgG Control	33356	IgG Control	491
IgG Control	33356	IgG Control	547
IgG Control	33356	IgG Control	0
IgG Control	33356	IgG Control	557
IgG Control	33356	IgG Control	534
IgG Control	33356	IgG Control	572
IgG Control	33356	IgG Control	496
IgG Control	33356	IgG Control	562
IgG Control	33356	IgG Control	475
IgG Control	33356	IgG Control	533
IgG Control	33356	IgG Control	548
IgG Control	33356	IgG Control	568
IgG Control	33356	IgG Control	0
IgG Control	33356	IgG Control	502
IgG Control	33356	IgG Control	420
IgG Control	33356	IgG Control	0
IgG Control	33356	IgG Control	532
IgG Control	33356	IgG Control	0
IgG Control	33356	IgG Control	345
IgG Control	33356	IgG Control	506
IgG Control	33356	IgG Control	483
IgG Control	33356	IgG Control	492
IgG Control	33356	IgG Control	585
IgG Control	33356	IgG Control	528
IgG Control	33356	IgG Control	511
IgG Control	33356	IgG Control	540
IgG Control	33356	IgG Control	495
IgG Control	33356	IgG Control	500
IgG Control	33356	IgG Control	523
IgG Control	33356	IgG Control	533
IgG Control	33356	IgG Control	553
IgG Control	33356	IgG Control	528
IgG Control	33356	IgG Control	538
IgG Control	33356	IgG Control	525
IgG Control	33356	IgG Control	482
IgG Control	33356	IgG Control	442
IgG Control	33356	IgG Control	0
IgG Control	33356	IgG Control	518
IgG Control	33356	IgG Control	610
IgG Control	33356	IgG Control	533
IgG Control	33356	IgG Control	554
IgG Control	33356	IgG Control	382
IgG Control	33356	IgG Control	488
IgG Control	33356	IgG Control	0
IgG Control	33356	IgG Control	460
IgG Control	33356	IgG Control	499
IgG Control	33356	IgG Control	525
IgG Control	33356	IgG Control	504
IgG Control	33356	IgG Control	0
IgG Control	33356	IgG Control	563
IgG Control	33356	IgG Control	543
IgG Control	33356	IgG Control	523
IgG Control	33356	IgG Control	0
IgG Control	33356	IgG Control	521
IgG Control	33356	IgG Control	495
IgG Control	33356	IgG Control	596
IgG Control	33356	IgG Control	562
IgG Control	33356	IgG Control	551
IgG Control	33356	IgG Control	0
IgG Control	33356	IgG Control	529
IgG Control	33356	IgG Control	479
IgG Control	33356	IgG Control	460
IgG Control	33356	IgG Control	515
IgG Control	33356	IgG Control	560
IgG Control	33356	IgG Control	507
IgG Control	33356	IgG Control	467
IgG Control	33356	IgG Control	525
IgG Control	33356	IgG Control	569
IgG Control	33356	IgG Control	488
IgG Control	33356	IgG Control	507
IgG Control	33356	IgG Control	513
IgG Control	33356	IgG Control	0
IgG Control	33356	IgG Control	0
IgG Control	33356	IgG Control	221
IgG Control	33356	IgG Control	608
IgG Control	33356	IgG Control	531
IgG Control	33356	IgG Control	0
IgG Control	33356	IgG Control	483
IgG Control	33356	IgG Control	528
IgG Control	33356	IgG Control	532
IgG Control	33356	IgG Control	380
IgG Control	33356	IgG Control	378
IgG Control	33356	IgG Control	514
IgG Control	33356	IgG Control	549
IgG Control	33356	IgG Control	547
IgG Control	33356	IgG Control	485
IgG Control	33356	IgG Control	596
IgG Control	33356	IgG Control	265
IgG Control	33356	IgG Control	566
IgG Control	33356	IgG Control	559
IgG Control	33356	IgG Control	570
IgG Control	33356	IgG Control	550
IgG Control	33356	IgG Control	543
IgG Control	33356	IgG Control	0
IgG Control	33356	IgG Control	503
IgG Control	33356	IgG Control	0
IgG Control	33356	IgG Control	530
IgG Control	33356	IgG Control	0
IgG Control	33356	IgG Control	512
IgG Control	33356	IgG Control	563
IgG Control	33356	IgG Control	578
IgG Control	33356	IgG Control	0
IgG Control	33356	IgG Control	565
IgG Control	33356	IgG Control	524
IgG Control	33356	IgG Control	590
IgG Control	33356	IgG Control	516
IgG Control	33356	IgG Control	551
IgG Control	33356	IgG Control	555
IgG Control	33356	IgG Control	459
IgG Control	33356	IgG Control	499
IgG Control	33356	IgG Control	482
IgG Control	33356	IgG Control	557
IgG Control	33356	IgG Control	575
IgG Control	33356	IgG Control	577
IgG Control	33356	IgG Control	0
IgG Control	33356	IgG Control	0
IgG Control	33356	IgG Control	561
IgG Control	33356	IgG Control	544
IgG Control	33356	IgG Control	489
IgG Control	33356	IgG Control	486
IgG Control	33356	IgG Control	369
IgG Control	33356	IgG Control	482
IgG Control	33356	IgG Control	581
IgG Control	33356	IgG Control	522
IgG Control	33356	IgG Control	541
IgG Control	33356	IgG Control	567
IgG Control	33356	IgG Control	466
IgG Control	33356	IgG Control	551
IgG Control	33356	IgG Control	437
IgG Control	33356	IgG Control	421
IgG Control	33356	IgG Control	447
IgG Control	33356	IgG Control	486
IgG Control	33356	IgG Control	557
IgG Control	33356	IgG Control	542
IgG Control	33356	IgG Control	0
IgG Control	33356	IgG Control	428
IgG Control	33356	IgG Control	534
IgG Control	33356	IgG Control	0
IgG Control	33356	IgG Control	473
IgG Control	33356	IgG Control	378
IgG Control	33356	IgG Control	557
IgG Control	33356	IgG Control	595
IgG Control	33356	IgG Control	546
IgG Control	33356	IgG Control	461
IgG Control	33356	IgG Control	449
IgG Control	33356	IgG Control	521
IgG Control	33356	IgG Control	436
IgG Control	33356	IgG Control	377
IgG Control	33356	IgG Control	563
IgG Control	33356	IgG Control	485
IgG Control	33356	IgG Control	477
IgG Control	33356	IgG Control	0
IgG Control	33356	IgG Control	485
IgG Control	33356	IgG Control	554
IgG Control	33356	IgG Control	576
IgG Control	33356	IgG Control	476
IgG Control	33356	IgG Control	604
IgG Control	33356	IgG Control	0
IgG Control	33356	IgG Control	557
IgG Control	33356	IgG Control	564
IgG Control	33356	IgG Control	529
IgG Control	33356	IgG Control	266
IgG Control	33356	IgG Control	537
IgG Control	33356	IgG Control	497
IgG Control	33356	IgG Control	357
IgG Control	33356	IgG Control	486
IgG Control	33356	IgG Control	531
IgG Control	33356	IgG Control	442
IgG Control	33356	IgG Control	0
IgG Control	33356	IgG Control	546
IgG Control	33356	IgG Control	488
IgG Control	33356	IgG Control	538
IgG Control	33356	IgG Control	515
IgG Control	33356	IgG Control	581
IgG Control	33356	IgG Control	562
IgG Control	33356	IgG Control	498
IgG Control	33356	IgG Control	560
IgG Control	33356	IgG Control	406
IgG Control	33356	IgG Control	532
IgG Control	33356	IgG Control	555
IgG Control	33356	IgG Control	484
IgG Control	33356	IgG Control	545
IgG Control	33356	IgG Control	312
IgG Control	33356	IgG Control	454
IgG Control	33356	IgG Control	477
IgG Control	33356	IgG Control	459
IgG Control	33356	IgG Control	0
IgG Control	33356	IgG Control	0
IgG Control	33356	IgG Control	537
IgG Control	33356	IgG Control	541
IgG Control	33356	IgG Control	456
IgG Control	33356	IgG Control	458
IgG Control	33356	IgG Control	566
IgG Control	33356	IgG Control	533
IgG Control	33356	IgG Control	540
IgG Control	33356	IgG Control	526
IgG Control	33356	IgG Control	543
IgG Control	33356	IgG Control	479
IgG Control	33356	IgG Control	584
IgG Control	33356	IgG Control	451
IgG Control	33356	IgG Control	505
IgG Control	33356	IgG Control	414
IgG Control	33356	IgG Control	472
IgG Control	33356	IgG Control	0
IgG Control	33356	IgG Control	528
IgG Control	33356	IgG Control	553
IgG Control	33356	IgG Control	572
IgG Control	33356	IgG Control	499
IgG Control	33356	IgG Control	0
IgG Control	33356	IgG Control	461
IgG Control	33356	IgG Control	0
IgG Control	33356	IgG Control	529
IgG Control	33356	IgG Control	455
IgG Control	33356	IgG Control	550
IgG Control	33356	IgG Control	524
IgG Control	33356	IgG Control	583
IgG Control	33356	IgG Control	0
IgG Control	33356	IgG Control	0
IgG Control	33356	IgG Control	561
IgG Control	33356	IgG Control	524
IgG Control	33356	IgG Control	366
IgG Control	33356	IgG Control	533
IgG Control	33356	IgG Control	399
IgG Control	33356	IgG Control	449
IgG Control	33356	IgG Control	582
IgG Control	33356	IgG Control	506
IgG Control	33356	IgG Control	0
IgG Control	33356	IgG Control	461
IgG Control	33356	IgG Control	533
IgG Control	33356	IgG Control	517
IgG Control	33356	IgG Control	560
IgG Control	33356	IgG Control	546
IgG Control	33356	IgG Control	521
IgG Control	33356	IgG Control	515
IgG Control	33356	IgG Control	447
IgG Control	33356	IgG Control	561
IgG Control	33356	IgG Control	512
IgG Control	33356	IgG Control	0
IgG Control	33356	IgG Control	504
IgG Control	33356	IgG Control	559
IgG Control	33356	IgG Control	449
IgG Control	33356	IgG Control	551
IgG Control	33356	IgG Control	412
IgG Control	33356	IgG Control	425
IgG Control	33356	IgG Control	529
IgG Control	33356	IgG Control	589
IgG Control	33356	IgG Control	490
IgG Control	33356	IgG Control	516
IgG Control	33356	IgG Control	423
IgG Control	33356	IgG Control	533
IgG Control	33356	IgG Control	538
IgG Control	33356	IgG Control	483
IgG Control	33356	IgG Control	413
IgG Control	33356	IgG Control	606
IgG Control	33356	IgG Control	583
IgG Control	33356	IgG Control	560
IgG Control	33356	IgG Control	545
IgG Control	33356	IgG Control	591
IgG Control	33356	IgG Control	402
IgG Control	33356	IgG Control	477
IgG Control	33356	IgG Control	0
IgG Control	33356	IgG Control	571
IgG Control	33356	IgG Control	414
IgG Control	33356	IgG Control	0
IgG Control	33356	IgG Control	506
IgG Control	33356	IgG Control	456
IgG Control	33356	IgG Control	551
IgG Control	33356	IgG Control	551
IgG Control	33356	IgG Control	521
IgG Control	33356	IgG Control	596
IgG Control	33356	IgG Control	543
IgG Control	33356	IgG Control	779
IgG Control	33356	IgG Control	537
IgG Control	33356	IgG Control	386
IgG Control	33356	IgG Control	336
IgG Control	33356	IgG Control	538
IgG Control	33356	IgG Control	548
IgG Control	33356	IgG Control	500
IgG Control	33356	IgG Control	584
IgG Control	33356	IgG Control	557
IgG Control	33356	IgG Control	549
IgG Control	33356	IgG Control	389
IgG Control	33356	IgG Control	0
IgG Control	33356	IgG Control	0
IgG Control	33356	IgG Control	515
IgG Control	33356	IgG Control	463
IgG Control	33356	IgG Control	509
IgG Control	33356	IgG Control	505
IgG Control	33356	IgG Control	0
IgG Control	33356	IgG Control	533
IgG Control	33356	IgG Control	480
IgG Control	33356	IgG Control	502
IgG Control	33356	IgG Control	448
IgG Control	33356	IgG Control	499
IgG Control	33356	IgG Control	446
IgG Control	33356	IgG Control	0
IgG Control	33356	IgG Control	488
IgG Control	33356	IgG Control	506
IgG Control	33356	IgG Control	0
IgG Control	33356	IgG Control	543
IgG Control	33356	IgG Control	0
IgG Control	33356	IgG Control	494
IgG Control	33356	IgG Control	562
IgG Control	33356	IgG Control	556
IgG Control	33356	IgG Control	519
IgG Control	33356	IgG Control	584
IgG Control	33356	IgG Control	435
IgG Control	33356	IgG Control	493
IgG Control	33356	IgG Control	554
IgG Control	33356	IgG Control	431
IgG Control	33356	IgG Control	565
IgG Control	33356	IgG Control	512
IgG Control	33356	IgG Control	485
IgG Control	33356	IgG Control	566
IgG Control	33356	IgG Control	526
IgG Control	33356	IgG Control	520
IgG Control	33356	IgG Control	395
IgG Control	33356	IgG Control	423
IgG Control	33356	IgG Control	481
IgG Control	33356	IgG Control	485
IgG Control	33356	IgG Control	580
IgG Control	33356	IgG Control	554
IgG Control	33356	IgG Control	561
IgG Control	33356	IgG Control	518
IgG Control	33356	IgG Control	563
IgG Control	33356	IgG Control	594
IgG Control	33356	IgG Control	574
IgG Control	33356	IgG Control	477
IgG Control	33356	IgG Control	524
IgG Control	33356	IgG Control	580
IgG Control	33356	IgG Control	559
IgG Control	33356	IgG Control	0
IgG Control	33356	IgG Control	454
IgG Control	33356	IgG Control	0
IgG Control	33356	IgG Control	0
IgG Control	33356	IgG Control	520
IgG Control	33356	IgG Control	525
IgG Control	33356	IgG Control	0
IgG Control	33356	IgG Control	507
IgG Control	33356	IgG Control	0
IgG Control	33356	IgG Control	536
IgG Control	33356	IgG Control	0
IgG Control	33356	IgG Control	491
IgG Control	33356	IgG Control	758
IgG Control	33356	IgG Control	582
IgG Control	33356	IgG Control	537
IgG Control	33356	IgG Control	519
IgG Control	33356	IgG Control	547
IgG Control	33356	IgG Control	530
IgG Control	33356	IgG Control	538
IgG Control	33356	IgG Control	579
IgG Control	33356	IgG Control	534
IgG Control	33356	IgG Control	552
IgG Control	33356	IgG Control	500
IgG Control	33356	IgG Control	513
IgG Control	33356	IgG Control	499
IgG Control	33356	IgG Control	535
IgG Control	33356	IgG Control	453
IgG Control	33356	IgG Control	0
IgG Control	33356	IgG Control	405
IgG Control	33356	IgG Control	525
IgG Control	33356	IgG Control	0
IgG Control	33356	IgG Control	461
IgG Control	33356	IgG Control	513
IgG Control	33356	IgG Control	321
IgG Control	33356	IgG Control	541
IgG Control	33356	IgG Control	541
IgG Control	33356	IgG Control	575
IgG Control	33356	IgG Control	576
IgG Control	33356	IgG Control	587
IgG Control	33356	IgG Control	531
IgG Control	33356	IgG Control	503
IgG Control	33356	IgG Control	0
IgG Control	33356	IgG Control	514
IgG Control	33356	IgG Control	488
IgG Control	33356	IgG Control	584
IgG Control	33356	IgG Control	534
IgG Control	33356	IgG Control	553
IgG Control	33356	IgG Control	539
IgG Control	33356	IgG Control	566
IgG Control	33356	IgG Control	522
IgG Control	33356	IgG Control	480
IgG Control	33356	IgG Control	470
IgG Control	33356	IgG Control	493
IgG Control	33356	IgG Control	466
IgG Control	33356	IgG Control	527
IgG Control	33356	IgG Control	457
IgG Control	33356	IgG Control	0
IgG Control	33356	IgG Control	495
IgG Control	33356	IgG Control	575
IgG Control	33356	IgG Control	526
IgG Control	33356	IgG Control	499
IgG Control	33356	IgG Control	527
IgG Control	33356	IgG Control	574
IgG Control	33356	IgG Control	569
IgG Control	33356	IgG Control	469
IgG Control	33356	IgG Control	546
IgG Control	33356	IgG Control	325
IgG Control	33356	IgG Control	465
IgG Control	33356	IgG Control	375
IgG Control	33356	IgG Control	562
IgG Control	33356	IgG Control	510
IgG Control	33356	IgG Control	582
IgG Control	33356	IgG Control	527
IgG Control	33356	IgG Control	572
[truncated: 122,702 more rows]

## Sheet: Fig 1E
Strain	MAb	Binding
PA9019	MAb10	1.3
37202-2	MAb10	3.88
36700-2	MAb10	4.71
38566-2	MAb10	0.68
37253-1	MAb10	0.72
36547	MAb10	85.09
37267-4	MAb10	83.07
41252-1	MAb10	-0.44
19-1052	MAb10	5.89
19-14466	MAb10	2.21
19-17708	MAb10	-0.28
18-62300	MAb10	0.71
18-78025	MAb10	2.75
18-101801	MAb10	34.25
19-50705	MAb10	6.73
25430	MAb10	1.03
29382	MAb10	3.82
19-38190	MAb10	11.3
18-69145	MAb10	8.48
19-65333	MAb10	-3.41
51373-1	MAb10	28.47
57792	MAb10	1.64
52818-1	MAb10	0.4
18-96919	MAb10	-1.53
18-101948	MAb10	-3.23
19-49365	MAb10	6.48
18-62906	MAb10	0.05
19-92567	MAb10	-0.44
19-72621	MAb10	-7.62
54915-2	MAb10	2.45
55376-2	MAb10	0.44
10445-2	MAb10	0.8
54	MAb10	-0.11
64	MAb10	17.34
90	MAb10	12.55
100	MAb10	0.55
111	MAb10	1.11
56676	MAb10	-1.47
353	MAb10	5.35
354	MAb10	12.08
355	MAb10	7.94
356	MAb10	11.96
357	MAb10	6.83
33356	MAb10	99
359	MAb10	-0.66
360	MAb10	4.2
111	MAb10	-0.31
229	MAb10	1.45
230	MAb10	0.14
231	MAb10	0.27
232	MAb10	-0.28
233	MAb10	2.38
234	MAb10	-0.51
235	MAb10	-0.09
236	MAb10	-0.04
237	MAb10	0.14
238	MAb10	1.11
240	MAb10	-5.73
241	MAb10	0.33
242	MAb10	4.65
243	MAb10	0.1
244	MAb10	0.42
245	MAb10	0.9
246	MAb10	2.21
248	MAb10	12.12
249	MAb10	9.8
250	MAb10	3.41
252	MAb10	5.13
253	MAb10	7.9
254	MAb10	3.36
255	MAb10	1.67
256	MAb10	5.83
257	MAb10	0.21
258	MAb10	18.97
259	MAb10	2.83
261	MAb10	0.8
262	MAb10	4.13
260	MAb10	6.3
265	MAb10	0
266	MAb10	0
267	MAb10	7.45
Serotype O9	MAb10	79.04
268	MAb10	0
269	MAb10	0
270	MAb10	2.41
271	MAb10	0
272	MAb10	1.87
763	MAb10	2.86
764	MAb10	0
765	MAb10	0
766	MAb10	7.21
767	MAb10	0
769	MAb10	0
770	MAb10	0
771	MAb10	0
772	MAb10	2.18
773	MAb10	0
351	MAb10	0
352	MAb10	15.51
353	MAb10	0
354	MAb10	0
37267-3	MAb10	86.57
355	MAb10	0
356	MAb10	0
357	MAb10	0
358	MAb10	0
359	MAb10	2.32
360	MAb10	0
54	MAb10	3.21
64	MAb10	4.38
90	MAb10	6.9
92	MAb10	0
94	MAb10	0
95	MAb10	0
100	MAb10	0
VA5 (Serotype O11)	MAb10	0
VA22 (Serotype O1)	MAb10	4.65
1244 (Serotype O7)	MAb10	7.4

## Sheet: Fig 2A
Treatment	Uptake
IgG Control	18
IgG Control	14
IgG Control	6
IgG Control	12
IgG Control	6
IgG Control	5
IgG Control	27
IgG Control	12
IgG Control	0
IgG Control	33
IgG Control	12
IgG Control	11
IgG Control	35
IgG Control	25
IgG Control	20
IgG Control	0
IgG Control	12
IgG Control	3
IgG Control	17
IgG Control	6
IgG Control	38
IgG Control	15
IgG Control	0
IgG Control	7
IgG Control	11
IgG Control	68
IgG Control	66
IgG Control	37
IgG Control	28
IgG Control	7
IgG Control	0
IgG Control	2
IgG Control	46
IgG Control	36
IgG Control	16
IgG Control	21
IgG Control	11
IgG Control	20
IgG Control	0
IgG Control	6
IgG Control	21
IgG Control	29
IgG Control	0
IgG Control	0
IgG Control	3
IgG Control	17
IgG Control	20
IgG Control	27
IgG Control	13
IgG Control	22
IgG Control	67
IgG Control	0
IgG Control	0
IgG Control	0
IgG Control	0
IgG Control	0
IgG Control	12
IgG Control	2
IgG Control	18
IgG Control	25
IgG Control	14
IgG Control	25
IgG Control	5
IgG Control	27
IgG Control	10
IgG Control	56
IgG Control	20
IgG Control	35
IgG Control	21
IgG Control	8
IgG Control	11
IgG Control	30
IgG Control	64
IgG Control	11
IgG Control	33
IgG Control	32
IgG Control	29
IgG Control	30
IgG Control	12
IgG Control	11
IgG Control	6
IgG Control	9
IgG Control	21
IgG Control	15
IgG Control	16
IgG Control	7
IgG Control	13
IgG Control	47
IgG Control	5
IgG Control	20
IgG Control	9
IgG Control	6
IgG Control	9
IgG Control	0
IgG Control	0
IgG Control	0
IgG Control	6
IgG Control	27
IgG Control	31
IgG Control	8
IgG Control	28
IgG Control	30
IgG Control	15
IgG Control	7
IgG Control	10
IgG Control	34
IgG Control	14
IgG Control	22
IgG Control	26
IgG Control	21
IgG Control	19
IgG Control	33
IgG Control	20
IgG Control	18
IgG Control	29
IgG Control	14
IgG Control	26
IgG Control	25
IgG Control	12
IgG Control	9
IgG Control	27
IgG Control	42
IgG Control	20
IgG Control	16
IgG Control	9
IgG Control	17
IgG Control	12
IgG Control	5
MAb10	43
MAb10	18
MAb10	32
MAb10	18
MAb10	11
MAb10	14
MAb10	21
MAb10	22
MAb10	35
MAb10	63
MAb10	12
MAb10	39
MAb10	38
MAb10	59
MAb10	15
MAb10	56
MAb10	12
MAb10	73
MAb10	0
MAb10	32
MAb10	0
MAb10	0
MAb10	69
MAb10	31
MAb10	89
MAb10	42
MAb10	60
MAb10	23
MAb10	24
MAb10	3
MAb10	30
MAb10	8
MAb10	5
MAb10	38
MAb10	15
MAb10	64
MAb10	89
MAb10	5
MAb10	5
MAb10	26
MAb10	0
MAb10	1
MAb10	1
MAb10	10
MAb10	8
MAb10	0
MAb10	40
MAb10	33
MAb10	27
MAb10	55
MAb10	32
MAb10	33
MAb10	8
MAb10	32
MAb10	9
MAb10	8
MAb10	5
MAb10	0
MAb10	0
MAb10	0
MAb10	9
MAb10	39
MAb10	20
MAb10	15
MAb10	49
MAb10	16
MAb10	31
MAb10	8
MAb10	25
MAb10	22
MAb10	52
MAb10	29
MAb10	38
MAb10	54
MAb10	44
MAb10	21
MAb10	29
MAb10	23
MAb10	21
MAb10	6
MAb10	16
MAb10	0
MAb10	0
MAb10	0
MAb10	12
MAb10	28
MAb10	0
MAb10	28
MAb10	18
MAb10	2
MAb10	11
MAb10	37
MAb10	26
MAb10	8
MAb10	7
MAb10	36
MAb10	64
MAb10	10
MAb10	48
MAb10	9
MAb10	17
MAb10	13
MAb10	2
MAb10	16
MAb10	22
MAb10	14

## Sheet: Fig 2B - 2C
Mouse	group	day	status	Study	Strain	Route
1	IgG Control	1	1	33356 OA	33356	OA
2	IgG Control	1	1	33356 OA	33356	OA
3	IgG Control	2	1	33356 OA	33356	OA
4	IgG Control	2	1	33356 OA	33356	OA
5	IgG Control	3	1	33356 OA	33356	OA
6	IgG Control	1	1	33356 OA	33356	OA
7	IgG Control	1	1	33356 OA	33356	OA
8	IgG Control	1	1	33356 OA	33356	OA
9	IgG Control	7	0	33356 OA	33356	OA
10	IgG Control	7	0	33356 OA	33356	OA
1	MAb10	2	1	33356 OA	33356	OA
2	MAb10	2	1	33356 OA	33356	OA
3	MAb10	2	1	33356 OA	33356	OA
4	MAb10	7	0	33356 OA	33356	OA
5	MAb10	7	0	33356 OA	33356	OA
6	MAb10	1	1	33356 OA	33356	OA
7	MAb10	1	1	33356 OA	33356	OA
8	MAb10	2	1	33356 OA	33356	OA
9	MAb10	7	0	33356 OA	33356	OA
10	MAb10	7	0	33356 OA	33356	OA
1	IgG Control	1	1	33356 IV	33356	IV
2	IgG Control	2	1	33356 IV	33356	IV
3	IgG Control	7	0	33356 IV	33356	IV
4	IgG Control	7	0	33356 IV	33356	IV
5	IgG Control	7	0	33356 IV	33356	IV
1	MAb10 (150)	1	1	33356 IV	33356	IV
2	MAb10 (150)	1	1	33356 IV	33356	IV
3	MAb10 (150)	1	1	33356 IV	33356	IV
4	MAb10 (150)	3	1	33356 IV	33356	IV
5	MAb10 (150)	3	1	33356 IV	33356	IV
1	MAb10 (300)	2	1	33356 IV	33356	IV
2	MAb10 (300)	2	1	33356 IV	33356	IV
3	MAb10 (300)	3	1	33356 IV	33356	IV
4	MAb10 (300)	7	0	33356 IV	33356	IV
5	MAb10 (300)	7	0	33356 IV	33356	IV
